# Supplementary material for: Comparitive Analysis of the Chloroplast Genomes of Three Houpoea Plants
Source: Genes (Basel). 2023 Jun 14;14(6):1262. doi: 10.3390/genes14061262 (PMC10298425; doi:10.3390/genes14061262)
Supplement: Supplementary file 1 [file genes-14-01262-s001.zip]

Archive with 1 entries (1 files):
- genes-2430115-supplementary.pdf
